# Supplementary material for: The distribution and taxonomy of Lissotriton newts in Turkey (Amphibia, Salamandridae)
Source: Zookeys. 2015 Feb 26;(484):11–23. doi: 10.3897/zookeys.484.8869 (PMC4361781; doi:10.3897/zookeys.484.8869)
Supplement: Supplementary material 1 — Locality data for Turkish Lissotriton newts [file zookeys-484-011-s001.zip]

Archive with 7 entries (7 files):
- Supp1.shx
- Supp1.dbf
- Supp1.prj
- Supp1.sbn
- Supp1.sbx
- Supp1.shp
- Supplementary file 1.xls
