# Supplementary material for: The distribution and taxonomy of Lissotriton newts in Turkey (Amphibia, Salamandridae)
Source: Zookeys. 2015 Feb 26;(484):11–23. doi: 10.3897/zookeys.484.8869 (PMC4361781; doi:10.3897/zookeys.484.8869)
Supplement: Supplementary material 1 — Locality data for Turkish Lissotriton newts [file zookeys-484-011-s001.zip › Supplementary file 1.xls]

## Sheet: Supplementary file 1
Supplementary file 1. Locality data for Turkish Lissotriton newts.
Number	Locality	Latitude	Longitude	Accuracy	Source
	kosswigi
1	Alibahadır Köyü	41.187	29.205	GPS	Museum: E. Bozkurt; S. Ceylan; M. Tural, 2013
2	Nehirkent	40.715	30.413	GPS	Museum: K. Olgun; A. Avcı; Ö. Güçlü; N. Üzüm, 2005
3	Kocaeli	40.75	30.051	GPS	Museum: K. Olgun; A. Avcı; N. Üzüm, 2002
4	Demirbey Köy	40.85	30.489	GPS	Museum: N. Üzüm; Ö.B. Üzüm; C. Yılmaz, 2012
5	Hacılar	41.495	32.0886	GPS	Museum: N. Üzüm, Ö.B. Üzüm, C. Yılmaz, 2012
6	Demirbey	40.86	30.491	GPS	Field trip: B. Wielstra, W. Babik, G.E. Themudo, Ö. Güclü, 2006
7	Karasu	41.083	30.762	GPS	Field trip: B. Wielstra, W. Babik, G.E. Themudo, Ö. Güclü, 2006
8	Mollafeneri	40.894	29.507	GPS	Field trip: B. Wielstra, W. Babik, G.E. Themudo, Ö. Güclü, 2006
9	Denizli	40.898	29.555	GPS	Field trip: B. Wielstra, W. Babik, G.E. Themudo, Ö. Güclü, 2006
10	Paşaköy	41.023	29.272	GPS	Field trip: B. Wielstra, W. Babik, G.E. Themudo, Ö. Güclü, 2006
11	Karakoç	41.49	32.148	GPS	Field trip: J.W. Arntzen, Ö. Güclü, N.A. Poyarkov, 2006
12	Karaburun	41.071	31.004	GPS	Field trip: B. Wielstra, E. Bozkurt, 2014
13	Ağva	40.9025	29.6453	GPS	Field trip: E. Bozkurt, P.-A. Crochet, J. Secondi, 2014
14	Ihsaniye	41.119	30.647	GPS	Literature: Bozkurt et al. in press
15	Anadolu Yakasi	40.993	29.038	Google Earth	Literature: Demirsoy, 1996
16	Beykoz	41.143	29.178	Google Earth	Literature: Demirsoy, 1996
17	Çaykuma	41.439	32.08	Google Earth	Literature: Demirsoy, 1996
18	Yalova	40.65	29.267	Google Earth	Literature: Demirsoy, 1996
19	Düzce	40.85	31.134	Google Earth	Literature: Eiselt, 1966
20	Fatih Sultan Meh	40.716	30.106	Google Earth	Literature: Eiselt, 1966
21	Lake Abant [type locality]	40.606	31.274	Google Earth	Literature: Freytag, 1955
22	Lake Abant 2	40.62	31.3	Google Earth	Literature: Eiselt, 1966
23	Dalca	41.01	30.107	Google Earth	Literature: Mulder, 1995
24	Ormanköy	40.796	30.74	Google Earth	Literature: Schmidtler & Schmidtler 1967
25	Şaziye	40.85	31.048	Google Earth	Literature: Schmidtler & Schmidtler, 1967
26	"Locality 1"	40.775	30.415	Digitized map	Literature: Sparreboom & Arntzen, 1987
27	"Locality 7"	40.876	30.623	Digitized map	Literature: Sparreboom & Arntzen, 1987
28	"Locality 8"	40.864	30.692	Digitized map	Literature: Sparreboom & Arntzen, 1987
29	"Locality 9"	40.838	30.691	Digitized map	Literature: Sparreboom & Arntzen, 1987
30	"Locality 10"	40.874	30.999	Digitized map	Literature: Sparreboom & Arntzen, 1987
31	"Locality 12"	41.12	31.363	Digitized map	Literature: Sparreboom & Arntzen, 1987
32	"Locality 18"	41.553	32.26	Digitized map	Literature: Sparreboom & Arntzen, 1987
33	"Locality 23"	40.717	31.476	Digitized map	Literature: Sparreboom & Arntzen, 1987
34	"Locality 27"	40.789	30.533	Digitized map	Literature: Sparreboom & Arntzen, 1987
35	"Locality 28"	40.788	30.566	Digitized map	Literature: Sparreboom & Arntzen, 1987
36	Kavacık	41.094	29.094	Google Earth	Literature: Tabrizi, 1980
37	Kanlıca	41.1	29.068	Google Earth	Literature: Tabrizi, 1980
38	Anadolu Çayırı	41.082	29.067	Google Earth	Literature: Tabrizi, 1980
39	Kurbağaderesi	41.087	29.138	Google Earth	Literature: Tabrizi, 1980
40	Küçüksu	41.072	29.068	Google Earth	Literature: Tabrizi, 1980
41	Sazlıdere	41.111	29.096	Google Earth	Literature: Tabrizi, 1980
42	Esentepe	40.74	30.33	Google Earth	Literature: Tabrizi, 1980
43	Yeni Sanayi Sitesi	40.75	30.415	Google Earth	Literature: Tabrizi, 1980
44	Poyrazlar Gölü	40.834	30.473	Google Earth	Literature: Tabrizi, 1980
45	Karadeniz Ereğlisi	41.278	31.443	Google Earth	Literature: Yılmaz, 1989
46	Karasu	41.094	30.704	Google Earth	Literature: Yılmaz, 1989
47	Arifiye	40.703	30.38	Google Earth	Literature: Yılmaz, 1989
48	Kandıra	41.069	30.161	Google Earth	Literature: Yılmaz, 1989
49	Şile	41.169	29.616	Google Earth	Literature: Yılmaz, 1989
	schmidtleri
50	Gölcük	38.307	27.991	GPS	Museum: A. Avcı, Ç. Ilgaz, C. Yılmaz, 2002
51	Durusu	41.292	28.666	GPS	Museum: E. Bozkurt, M. Bozkurt, E. Gökdemir, 2013
52	Dursun Köy	41.207	28.642	GPS	Museum: E. Bozkurt, M. Bozkurt, E. Gökdemir, 2013
53	Çanakça Köyü	41.25	28.485	GPS	Museum: E. Bozkurt, S. Ceylan, M. Tural, 2013
54	Yeşilbayır	41.139	28.593	GPS	Museum: E. Bozkurt, S. Ceylan, M. Tural, 2013
55	Akçalar	40.173	28.738	GPS	Museum: K. Olgun, A. Avcı, E. Bozkurt, 2014
56	Dorak Köyü	40.1	28.587	GPS	Museum: K. Olgun, A. Avcı, E. Bozkurt, 2014
57	Eskikızılelma	40.034	28.726	GPS	Museum: K. Olgun, A. Avcı, E. Bozkurt, 2014
58	Söğütalan	40.062	28.579	GPS	Museum: K. Olgun, A. Avcı, E. Bozkurt, 2014
59	Bozdağ	38.379	28.08	Google earth	Museum: K. Olgun, A. Avcı, P. Beytaş, 2002
60	Türkmen Köyü	38.749	27.183	Google earth	Museum: K. Olgun, N. Üzüm, A. Avcı, 2000
61	Ayvacık	39.594	26.404	Google earth	Museum: K. Olgun, 2002
62	Gemlik	40.426	29.191	Google earth	Museum: K. Olgun, 1997
63	Susurluk	39.9	28.161	Google earth	Museum: K. Olgun, 1997
64	Ezine	39.738	26.366	Google earth	Museum: K. Olgun, 1997
65	Hayrabolu	41.208	27.118	Google earth	Museum: K. Olgun, 1997
66	Gelibolu	40.606	26.875	Google earth	Museum: K. Olgun, 1997
67	Sazlıdere	40.66	26.691	Google earth	Museum: K. Olgun, A. Avcı, N. Üzüm, Ö. Güçlü, 2005
68	Ahmetbeyli	28.005	27.193	Google earth	Museum: K. Olgun, N. Üzüm, A. Avcı, B. Özdemir, P. Beytaş, 2002
69	İnkaya Köyü	40.301	28.561	Google earth	Museum: N. Üzüm, Ö.B. Üzüm, C. Yılmaz, 2012
70	Suuçtu Şelalesi	39.9	28.383	Google earth	Museum: N. Üzüm, Ö.B. Üzüm, C. Yılmaz, 2012
71	Keşan	40.917	26.633	GPS	Field trip: N. Üzüm, 2006
72	Kurudere	38.56	27.218	GPS	Field trip: B. Wielstra, W. Babik, G.E. Themudo, Ö. Güclü, 2006
73	Çaltilidere	38.847	27.019	GPS	Field trip: B. Wielstra, W. Babik, G.E. Themudo, Ö. Güclü, 2006
74	Bozköy	39.024	27.111	GPS	Field trip: B. Wielstra, W. Babik, G.E. Themudo, Ö. Güclü, 2006
75	Sapanca	39.641	26.402	GPS	Field trip: B. Wielstra, W. Babik, G.E. Themudo, Ö. Güclü, 2006
76	Bahçeli	39.664	26.392	GPS	Field trip: B. Wielstra, W. Babik, G.E. Themudo, Ö. Güclü, 2006
77	Ezine	39.753	26.37	GPS	Field trip: B. Wielstra, W. Babik, G.E. Themudo, Ö. Güclü, 2006
78	Gökçali	39.942	26.296	GPS	Field trip: B. Wielstra, W. Babik, G.E. Themudo, Ö. Güclü, 2006
79	Çavuşköy	39.774	26.46	GPS	Field trip: B. Wielstra, W. Babik, G.E. Themudo, Ö. Güclü, 2006
80	Karakadılar	40.01	26.94	GPS	Field trip: B. Wielstra, W. Babik, G.E. Themudo, Ö. Güclü, 2006
81	Çifteçeşmeler	40.289	27.576	GPS	Field trip: B. Wielstra, W. Babik, G.E. Themudo, Ö. Güclü, 2006
82	Sarıköy	40.217	27.619	GPS	Field trip: B. Wielstra, W. Babik, G.E. Themudo, Ö. Güclü, 2006
83	Çvş	40.258	28.111	GPS	Field trip: B. Wielstra, W. Babik, G.E. Themudo, Ö. Güclü, 2006
84	Harmanlı	40.228	28.451	GPS	Field trip: B. Wielstra, W. Babik, G.E. Themudo, Ö. Güclü, 2006
85	Subaşi	40.26	28.536	GPS	Field trip: B. Wielstra, W. Babik, G.E. Themudo, Ö. Güclü, 2006
86	Derecik	40.071	28.353	GPS	Field trip: B. Wielstra, W. Babik, G.E. Themudo, Ö. Güclü, 2006
87	Kocabey	39.352	28.217	GPS	Field trip: B. Wielstra, W. Babik, G.E. Themudo, Ö. Güclü, 2006
88	Kapaklı	38.873	27.749	GPS	Field trip: B. Wielstra, W. Babik, G.E. Themudo, Ö. Güclü, 2006
89	Havalimani Airport	38.28	27.148	GPS	Field trip: B. Wielstra, W. Babik, G.E. Themudo, Ö. Güclü, 2006
90	Troie	39.958	26.238	GPS	Field trip: B. Wielstra, W. Babik, G.E. Themudo, Ö. Güclü, 2006
91	Bezirganlar	39.902	26.736	GPS	Field trip: B. Wielstra, W. Babik, G.E. Themudo, Ö. Güclü, 2006
92	Hacıkasım	39.965	26.828	GPS	Field trip: B. Wielstra, W. Babik, G.E. Themudo, Ö. Güclü, 2006
93	Karakoca	40.238	28.551	GPS	Field trip: B. Wielstra, W. Babik, G.E. Themudo, Ö. Güclü, 2006
94	Esence	40.337	28.674	GPS	Field trip: B. Wielstra, W. Babik, G.E. Themudo, Ö. Güclü, 2006
95	Hürriyet	40.276	28.65	GPS	Field trip: B. Wielstra, E. Bozkurt, 2014
96	Yalıçiftlik	40.346	28.719	GPS	Field trip: B. Wielstra, E. Bozkurt, 2014
97	Küçükyenice	40.276	28.844	GPS	Field trip: B. Wielstra, E. Bozkurt, 2014
98	Cevaplı	39.034	27.15	GPS	Field trip: B. Wielstra, E. Bozkurt, 2014
99	Naipli	39.651	27.764	GPS	Field trip: B. Wielstra, E. Bozkurt, 2014
100	Ortaköy	38.742	27.218	GPS	Field trip: E. Bozkurt, P.-A. Crochet, J. Secondi, 2014
101	Bahçeli	39.676	26.391	GPS	Field trip: E. Bozkurt, P.-A. Crochet, J. Secondi, 2014
102	Sülüklu	38.565	27.533	GPS	Literature: Çiçek & Ayaz, 2011
103	İkizgöller	38.517	27.226	Google earth	Literature: Çevik et al. 1997
104	Baltalimanı	41.096	29.053	Google earth	Literature: Freytag, 1957
105	Efes	37.943	27.334	Google earth	Literature: Olgun et al. 1999
106	Lapseki	40.339	26.693	Google earth	Literature: Olgun et al. 1999
107	Bolayır	40.523	26.76	Google earth	Literature: Olgun et al. 1999
108	Karacabey [type locality]	40.2	28.367	Coordinates from Schmidtler and Franzen, 2004	Literature: Raxworthy, 1988
109	Manisa	38.767	27.333	Coordinates from Taşkın & Olgun, 2003	Literature: Taşkın & Olgun, 2003
110	Uzunköprü	41.281	26.7	Google earth	Literature: Yılmaz, 1983
111	Ürünlü Köyü	41.674	27.072	Google earth	Literature: Yılmaz, 1983
112	Pehlivanköy	41.345	26.923	Google earth	Literature: Yılmaz, 1983
113	Dereköy	41.153	26.667	Google earth	Literature: Yılmaz, 1983
114	Lüleburgaz 1	41.405	27.318	Google earth	Literature: Yılmaz, 1983
115	Lüleburgaz 2	41.349	27.29	Google earth	Literature: Yılmaz, 1983
116	Çatalca	41.147	28.468	Google earth	Literature: Yılmaz, 1983
117	Yassıviran	41.239	28.595	Google earth	Literature: Yılmaz, 1983
118	Çilingirköy	41.184	28.68	Google earth	Literature: Yılmaz, 1983
119	Arnavutköy	41.2	28.737	Google earth	Literature: Yılmaz, 1983
120	Kısırmandra	41.154	28.901	Google earth	Literature: Yılmaz, 1983
121	Habibler	41.125	28.841	Google earth	Literature: Yılmaz, 1983
122	Şeytan Deresi	41.249	29.044	Google earth	Literature: Yılmaz, 1983
123	Belgrad Ormanı	41.158	28.943	Google earth	Literature: Yılmaz, 1983
124	Altınşehir	41.057	28.746	Google earth	Literature: Yılmaz, 1983
125	Küçükçekmece	41.008	28.773	Google earth	Literature: Yılmaz, 1983
126	Saray	41.444	27.96	Google earth	Literature: Yılmaz, 1983
127	Naipler	40.873	27.42	Google earth	Literature: Yılmaz, 1983
	lantzi
128	Artvin	41.167	41.817	Coordinates from Skorinov et al. in press	Museum: Lantz, 1911 - Zoologisches Institut Leningrad, St. Petersburg
Accuracy:
"GPS" refers to localities for which a GPS device was used to obtain coordinates.
"Google Earth" refers to localities for which coordinates were determined in Google Earth, using the description on museum labels or the literature (which usually was the name of a village).
To obtain coordinates for the localities in Sparreboom & Arntzen (1987) we used ArcGIS (www.esri.com) to digitize the map provided in that paper.
Other coordinates were taken from the literature; see the main paper for full literature references.
Source:
"Museum" refers to the collection of the Zoology Laboratory of the Department of Biology at Science and Arts Faculty, Adnan Menderes University, Aydın, Turkey unless otherwise stated.
For fieldtrips we lists the individuals involved and the year in which they were conducted.
Full literature references can be found in the paper itself.
